# Supplementary material for: Tumor Mutation Burden, Expressed Neoantigens and the Immune Microenvironment in Diffuse Gliomas
Source: Cancers (Basel). 2021 Dec 3;13(23):6092. doi: 10.3390/cancers13236092 (PMC8657099; doi:10.3390/cancers13236092)
Supplement: Supplementary file 1 [file cancers-13-06092-s001.zip]

Archive with 10 entries (9 files):
- cancers-1467068-supple/
- cancers-1467068-supple/Figure S1-new-1022.ai
- cancers-1467068-supple/Figure S2-new-1022.ai
- cancers-1467068-supple/Figure S3-new-1022.ai
- cancers-1467068-supple/Figure S4-new-1022.ai
- cancers-1467068-supple/Figure S5.ai
- cancers-1467068-supple/Figure S6.png
- cancers-1467068-supple/Table S1 Sample cohort information-11-19-2021.xlsx
- cancers-1467068-supple/Table S2 HMP tumors-10-20-2021.xlsx
- cancers-1467068-supple/Table S3 High confidence expressed neoantigen from mutation.xlsx
