# Supplementary material for: Tumor Mutation Burden, Expressed Neoantigens and the Immune Microenvironment in Diffuse Gliomas
Source: Cancers (Basel). 2021 Dec 3;13(23):6092. doi: 10.3390/cancers13236092 (PMC8657099; doi:10.3390/cancers13236092)
Supplement: Supplementary file 1 [file cancers-13-06092-s001.zip › cancers-1467068-supple/Table S1 Sample cohort information-11-19-2021.xlsx]

## Sheet: Sheet1
Sample ID	Tumor diagnosis	No. of recurrences	Age at sample collection	Age at diagnosis	Treatment	Disease Status	Gender	Tumor mutation burden
CL0033_T	Astrocytoma, IDH-mutant, WHO grade 3	1	19	18	surgery only	R	M	NHMP
CL0033_T4	Astrocytoma, IDH-mutant, WHO grade 4	2	22	18	surgery only	R	M	NHMP
CL0034_T	Astrocytoma, IDH-mutant, WHO grade 3	1	19	18	surgery only	R	M	NHMP
CL0045_T1	Astrocytoma, IDH-mutant, WHO grade 3	1	30	20	RT+TMZ	R	M	NHMP
CL0045_T3	Astrocytoma, IDH-mutant, WHO grade 4	2	31	20	RT+TMZ	R	M	NHMP
CL0046_T1	Astrocytoma, IDH-mutant, WHO grade 3	2	30	20	surgery only	R	F	NHMP
CL0046_T3	Astrocytoma, IDH-mutant, WHO grade 4	3	31	20	RT+TMZ	R	F	HMP
CL0046_T4	Astrocytoma, IDH-mutant, WHO grade 4	4	31	20	RT+TMZ	R	F	HMP
CL0048_T1	Glioblastoma, IDH-wildtype, WHO grade 4	2	69	66	RT+TMZ	R	F	HMP
CL0049_T1	Oligodendroglioma, IDH-mutant, 1p/19q codeleted, WHO grade 3	2	49	39	TMZ	R	M	HMP
CL0050_T1	Glioblastoma, IDH wildtype, WHO grade 4	1	69	69	RT+TMZ	R	M	NHMP
CL0051_T1	Astrocytoma, IDH-mutant, WHO grade 2	1	38	30	surgery only	R	M	NHMP
CL0052_T1	Pilocytic astrocytoma with anaplastic features	1	46	46	surgery only	R	F	NHMP
CL0053_T1	Glioblastoma, IDH-wildtype, WHO grade 4	1	57	54	RT+TMZ	R	M	NHMP
CL0086_T1	Oligodendroglioma, IDH-mutant, 1p/19q codeleted, WHO grade 3	4	51	42	RT+TMZ	R	F	HMP
CL0086_T2	Oligodendroglioma, IDH-mutant, 1p/19q codeleted, WHO grade 3	0	51	42	N/A	ND	F	NHMP
CL0092_T1	Glioblastoma, IDH-wildtype, WHO grade 4	2	51	50	RT+TMZ	R	M	NHMP
CL0095_T1	Astrocytoma, IDH-mutant, WHO grade 4	4	37	31	RT+TMZ	R	M	NHMP
CL0101_T1	Astrocytoma, IDH-mutant, WHO grade 4	3	47	39	RT+TMZ	R	M	NHMP
CL0112_T1	Astrocytoma, IDH-mutant, WHO grade 4	0	57	57	N/A	ND	F	NHMP
CL0117_T1	Anaplastic Pleomorphic Xanthoastrocytoma	1	36	31	RT	R	M	NHMP
CL0117_T2	Anaplastic Pleomorphic Xanthoastrocytoma	2	37	31	RT	R	M	NHMP
CL0118_T1	Glioblastoma, IDH-wildtype, WHO grade 4	2	43	35	RT+TMZ	R	F	NHMP
CL0118_T2	Glioblastoma, IDH-wildtype, WHO grade 4	3	44	35	RT+TMZ	R	F	NHMP
CL0134_T1	Astrocytoma, IDH-mutant, WHO grade 4	2	37	29	RT+TMZ	R	F	HMP
CL0135_T1	Oligodendroglioma, IDH-mutant, 1p/19q codeleted, WHO grade 3	0	39	35	N/A	ND	M	NHMP
CL0139_T1	Oligodendroglioma, IDH-mutant, 1p/19q codeleted, WHO grade 3	5	40	29	RT+TMZ	R	M	NHMP
CL0141_T1	Oligodendroglioma, IDH-mutant, 1p/19q codeletedWHO grade 3	1	35	27	RT+TMZ	R	M	NHMP
CL0154_T1	Glioblastoma, IDH-wildtype, WHO grade 4	0	57	57	N/A	ND	F	NHMP
CL0159_T1	Astrocytoma, IDH-mutant, WHO grade 4	0	59	28	N/A	ND	M	NHMP
CL0171_T1	Glioblastoma, IDH-wildtype, WHO grade 4	1	56	52	RT+TMZ	R	F	NHMP
CL0179_T1	Oligodendroglioma, IDH-mutant, 1p/19q codeleted, WHO grade 3	3	39	35	RT+TMZ	R	M	NHMP
CL0188_T1	Anaplastic Pleomorphic Xanthoastrocytoma	1	50	41	RT+TMZ	R	F	NHMP
CL0199_T1	Glioblastoma, IDH-wildtype, WHO grade 4	0	58	58	N/A	ND	F	NHMP
CL0216_T1	Glioblastoma, IDH-wildtype, WHO grade 4	1	26	24	RT	R	M	NHMP
CL0225_T1	Oligodendroglioma, IDH-mutant, 1p/19q codeleted, WHO grade 2	0	29	32	N/A	ND	F	NHMP
CL0232_T1	Astrocytoma, IDH-mutant, WHO grade 4	0	37	32	N/A	ND	M	NHMP
CL0238_T1	Glioblastoma, IDH-wildtype, WHO grade 4	1	61	61	RT+TMZ	R	F	NHMP
CL0238_T3	Glioblastoma, IDH-wildtype, WHO grade 4	2	62	61	RT+TMZ	R	F	NHMP
CL0238_T4	Glioblastoma, IDH-wildtype, WHO grade 4	3	63	61	RT+TMZ	R	F	NHMP
CL0248_T2	Astrocytoma, IDH-mutant, WHO grade 3	3	58	46	RT+TMZ	R	M	NHMP
CL0249_T1	Astrocytoma, IDH-mutant, WHO grade 2	0	28	25	N/A	ND	M	NHMP
CL0274_T1	Oligodendroglioma, IDH-mutant, 1p/19q codeleted, WHO grade 3	3	47	31	RT+TMZ	R	F	HMP
CL0275_T1	Astrocytoma, IDH-mutant, WHO grade 3	2	52	38	RT+TMZ	R	M	NHMP
CL0279_T1	Oligodendroglioma, IDH-mutant, 1p/19q codeleted, WHO grade 3	6	47	30	RT+TMZ	R	M	NHMP
CL0279_T5	Oligodendroglioma, IDH-mutant, 1p/19q codeleted, WHO grade 3	7	48	30	RT+TMZ	R	M	NHMP
CL0294_T1	Astrocytoma, IDH-mutant, WHO grade 4	1	43	31	RT+TMZ	R	M	NHMP
CL0294_T2	Astrocytoma, IDH-mutant, WHO grade 3	2	44	31	RT+TMZ	R	M	NHMP
CL0294_T3	Astrocytoma, IDH-mutant, WHO grade 3	3	44	31	RT	R	M	DNA is not available
CL0299_T1	Astrocytoma, IDH-mutant, WHO grade 2	1	39	32	RT	R	M	NHMP
CL0301_T1	Astrocytoma, IDH-mutant, WHO grade 3	3	55	37	RT+TMZ	R	M	HMP
CL0301_T2	Astrocytoma, IDH-mutant, WHO grade 4	3	55	37	RT+TMZ	R	M	HMP
CL0313_T1	Astrocytoma, IDH-mutant, WHO grade 3	2	37	35	RT+TMZ	R	M	NHMP
CL0318_T1	Oligodendroglioma, IDH-mutant, 1p/19q codeleted, WHO grade 3	2	44	35	TMZ	R	F	HMP
CL0326_T1	Astrocytoma, IDH-mutant, WHO grade 3	3	42	35	RT+TMZ	R	M	NHMP
CL0331_T1	Astrocytoma, IDH-mutant, WHO grade 3	2	35	31	RT+TMZ	R	M	HMP
CL0332_T1	Astrocytoma, IDH-mutant, WHO grade 4	4	50	38	RT+TMZ	R	F	HMP
NCI0391_T1	Glioblastoma , IDH-wildtype, WHO grade 4	0	69	68	N/A	ND	M	NHMP
NCI0391_T2	Glioblastoma, IDH-wildtype, WHO grade 4	0	69	68	N/A	ND	M	NHMP
NCI0392_T1	Glioblastoma, IDH-wildtype, WHO grade 4	0	24	23	N/A	ND	M	HMP
NCI0392_T2	Glioblastoma, IDH-wildtype, WHO grade 4	1	25	23	RT+TMZ	R	M	HMP
NCI0405_T1	Astrocytoma, IDH-mutant, WHO grade 4	3	48	40	RT+TMZ	R	F	NHMP
NCI0405_T2	Astrocytoma, IDH-mutant, WHO grade 4	4	48	40	RT+TMZ	R	F	NHMP
NCI0408_T1	Astrocytoma, IDH-mutant, WHO grade 4	1	32	30	RT+TMZ	R	M	NHMP
NCI0408_T2	Astrocytoma, IDH-mutant, WHO grade 4	2	32	30	RT+TMZ	R	M	NHMP
NCI0415_T1	Glioblastoma, IDH-wildtype, WHO grade 4	0	68	67	N/A	ND	M	NHMP
Table S1. Sample cohort Information
Note: Tumor diagnosis at screening is based on “The Consortium to Inform Molecular and Practical Approaches to CNS Tumor Taxonomy” (cIMPCT-NOW update 6) https://pubmed.ncbi.nlm.nih.gov/32307792/
Abbreviations:
ND	Newly diagnosed tumor
R	Recurrent tumor
RT	Radiotherapy
TMZ	Temozolomide
HMP	Hypermutator phenotype
NHMP	non-Hypermutator phenotype
N/A	no cancer treatment since samples are newly diagnosed tumors
WHO	World Health Organization
