# Supplementary material for: Tumor Mutation Burden, Expressed Neoantigens and the Immune Microenvironment in Diffuse Gliomas
Source: Cancers (Basel). 2021 Dec 3;13(23):6092. doi: 10.3390/cancers13236092 (PMC8657099; doi:10.3390/cancers13236092)
Supplement: Supplementary file 1 [file cancers-13-06092-s001.zip › cancers-1467068-supple/Table S2 HMP tumors-10-20-2021.xlsx]

## Sheet: Sheet1
Table S2: List of HMP samples
Sample ID	TMZ treatment	Disease Status	Mutation Per MB	IDH status
CL0046_T3	Y	R	70.07	Mutant
CL0046_T4	Y	R	71.79	Mutant
CL0048_T1	Y	R	42.37	Wildtype
CL0049_T1	Y	R	137.51	Mutant
CL0086_T1	Y	R	70.78	Mutant
CL0134_T1	Y	R	121.4	Mutant
CL0274_T1	Y	R	19.8	Mutant
CL0301_T1	Y	R	245.99	Mutant
CL0301_T2	Y	R	253.98	Mutant
CL0318_T1	Y	R	11.24	Mutant
CL0331_T1	Y	R	42.2	Mutant
CL0332_T1	Y	R	15.8	Mutant
NCI0392_T1	Y	ND	18.15	Wildtype
NCI0392_T2	Y	R	20.03	Wildtype
Annotation
R	Recurrent tumor
ND	Newly diagnosed tumor
Y	Yes
